# Supplementary material for: Kinetics and Thermodynamics Study on Removal of Cr(VI) from Aqueous Solutions Using Acid-Modified Banana Peel (ABP) Adsorbents
Source: Molecules. 2024 Feb 24;29(5):990. doi: 10.3390/molecules29050990 (PMC10935434; doi:10.3390/molecules29050990)
Supplement: Supplementary file 1 [file molecules-29-00990-s001.zip]

Archive with 1 entries (1 files):
- molecules-2773202-supplementary.pdf
